# Supplementary material for: Genome Characterization of Nocturne116, Novel Lactococcus lactis-Infecting Phage Isolated from Moth
Source: Microorganisms. 2021 Jul 20;9(7):1540. doi: 10.3390/microorganisms9071540 (PMC8306868; doi:10.3390/microorganisms9071540)
Supplement: Supplementary file 1 [file microorganisms-09-01540-s001.zip]

Archive with 7 entries (7 files):
- Supplementary_figure_S1.png
- Supplementary_figure_S2.tif
- Supplementary_figure_S3.PDF
- Supplementary_figure_S4.jpg
- Supplementary_material_description.pdf
- Supplementary_table_S1.xlsx
- Supplementary_table_S2.xlsx
