# Supplementary material for: Genome Characterization of Nocturne116, Novel Lactococcus lactis-Infecting Phage Isolated from Moth
Source: Microorganisms. 2021 Jul 20;9(7):1540. doi: 10.3390/microorganisms9071540 (PMC8306868; doi:10.3390/microorganisms9071540)
Supplement: Supplementary file 1 [file microorganisms-09-01540-s001.zip › Supplementary_table_S1.xlsx]

## Sheet: Nocturne116_fullCDS_13mernot12m
ORF	Strand	Start	End	Product size (aa)	20 bp upstream (G-U wobble base pairs allowed)	DeltaG (as calculated by free_align.pl -o "20bp" UUUCCUCCACUAG)	Start codon	Predicted function	Highest scoring BLASTp hit
									Best hit	Query Coverage (%)	E-value	Identity (%)	Acc. Len (aa)	Acc. number	Sole hit
#1	+	113	238	41	TGAGCATTTCTTGAAAGTCC	-0.381865	ATG	hypothetical protein	N/A	N/A	N/A	N/A	N/A	N/A	N/A
#2	+	533	892	119	TTAAGAAAGGCGGCCGGAAA	-3.1021	GTG	hypothetical protein	hypothetical protein Q54_gp01 [Lactococcus phage Q54]	0.96	8e-35	0.5431	176	YP_762570.1	No
#3	+	960	1064	34	ATAAAGAAAGGAGGAAACAA	-10.7853	ATG	hypothetical protein	N/A	N/A	N/A	N/A	N/A	N/A	N/A
#4	+	1078	1203	41	TTATTAAAAGGAGAAAGAAA	-7.53716	ATG	hypothetical protein	N/A	N/A	N/A	N/A	N/A	N/A	N/A
#5	+	1194	1592	132	GAATTGGAGAAACAAGACAA	-3.60793	ATG	putative Cas system-associated protein	DUF2800 domain-containing protein [Lactococcus garvieae]	1	3e-45	0.5833	132	WP_176490598.1	No
#6	+	1614	1889	91	AAGAAAGAAAGATAAAAAAT	0.14599	ATG	hypothetical protein	hypothetical protein Q54_gp08 [Lactococcus phage Q54]	0.98	5e-29	0.5556	102	YP_762577.1	Yes
#7	+	1896	2246	116	CAAATAAGGAGTAAATTATA	-6.61001	ATG	hypothetical protein	N/A	N/A	N/A	N/A	N/A	N/A	N/A
#8	+	2180	2443	87	GATAAAGCGAGGTCAACAAA	-5.85851	ATG	hypothetical protein	hypothetical protein Q54_gp10 [Lactococcus phage Q54]	0.8	2e-10	0.4429	86	YP_762579.1	Yes
#9	+	2433	3107	224	AGGAAAGGTAATAAAATTAC	-3.60793	ATG	protein of unknown function DUF1071	Sak protein [Lactococcus phage 37201]	0.96	4e-72	0.5346	211	YP_009878015.1	No
#10	+	3150	3593	147	AAAAAAGAAAAGAGAAAAAC	-0.359835	ATG	single-stranded DNA-binding protein	single-stranded DNA-binding protein [Lactococcus sp. KACC 19320]	1	4e-64	0.6463	164	WP_142765752.1	No
#11	+	3605	3871	88	CCGTTTTAAGGAGGTAAAAA	-12.1087	ATG	hypothetical protein	hypothetical protein Q54_gp13 [Lactococcus phage Q54]	0.98	2e-20	0.5287	87	YP_762582.1	Yes
#12	+	3868	4194	108	GAAAGGAATAACGCGTTCTT	-5.46223	ATG	hypothetical protein	single-strand binding protein [Lactococcus phage Q54] (mislabeled product entry in the genome submission based on the associated paper)	0.91	7e-10	0.3131	104	YP_762583.1	Yes
#13	+	4188	4478	96	GAAAAAGGAGAAACTGATTT	-7.53716	ATG	hypothetical protein	hypothetical protein Q54_gp15 [Lactococcus phage Q54]	1	2e-14	0.3958	98	YP_762584.1	Yes
#14	+	4475	5644	389	TTACTTAGTAAGGGGAATGA	-5.83584	ATG	putative DNA polymerase	putative DNA polymerase [Lactococcus phage Q54]	0.99	0	0.7191	387	YP_762586.1	No
#15	+	5641	6150	169	ATAGAACTAGGACACATCAA	-3.60793	ATG	holliday junction resolvase	RuvC endonuclease [Lactococcus phage Q54]	0.98	2e-24	0.4118	160	YP_762587.1	No
#16	+	6152	6763	203	AGAAAAGAAAGGTTTATAAA	-3.49838	ATG	hypothetical protein	hypothetical protein Q54_gp19 [Lactococcus phage Q54]	0.35	2e-11	0.44	156	YP_762588.1	Yes
#17	+	6852	7796	314	GAAAGGAGGAAACAAAACAC	-10.7853	TTG	putative portal protein	putative portal protein [Lactococcus phage Q54]	0.98	3e-143	0.6314	320	YP_762589.1	Yes
#18	+	7804	9354	516	TAGTCAAGTATAGAGCAGAA	-0.359835	ATG	major capsid protein	major capsid protein [Lactococcus phage Q54]	0.99	0	0.6435	517	YP_762590.1	No
#19	+	9441	10103	220	GCCTGATAGAAAGGAAAAAA	-5.46223	ATG	hypothetical protein	N/A	N/A	N/A	N/A	N/A	N/A	N/A
#20	+	10125	10787	220	TAGAAAAGGACAAATAACAA	-5.46223	ATG	major tail shaft protein	major tail shaft protein [Lactococcus phage Q54]	0.93	1e-97	0.6748	212	YP_762592.1	No
#21	+	10803	11084	93	AATAAAAAAGGAGCCCTTAA	-7.53716	ATG	hypothetical protein	hypothetical protein Q54_gp25 [Lactococcus phage Q54]	0.92	1e-19	0.4535	87	YP_762594.1	Yes
#22	+	11147	11302	51	GGCTTTCTTTTTATCTTGGA	-1.533	ATG	hypothetical protein	N/A	N/A	N/A	N/A	N/A	N/A	N/A
#23	+	11295	13592	765	TTTGAGGGAGGCTTTGAGAA	-10.7833	ATG	tail tape measure protein	tail tape measure protein [Lactococcus phage Q54]	0.99	0	0.6354	769	YP_762595.1	No
#24	+	13611	13910	99	AATAGAAAGGAGGGTTTTCA	-10.7853	ATG	HNH endonuclease	hypothetical protein Q54_gp27 [Lactococcus phage Q54]	1	9e-44	0.6505	103	YP_762596.1	No
#25	+	13913	15541	542	GTTAGTGGGAGGCTTTAAAT	-8.9792	ATG	terminase	terminase [Lactococcus phage Q54]	0.94	0	0.7569	514	YP_762597.1	No
#26	+	15546	15887	113	TTTTGAAAGGAATTAATGAA	-5.46223	ATG	hypothetical protein	hypothetical protein Q54_gp29 [Lactococcus phage Q54]	0.83	1e-19	0.5213	112	YP_762598.1	Yes
#27	+	15884	17062	392	GAGGCGGAAAGGTTAGGACT	-3.60793	ATG	minor structural protein	minor structural protein [Lactococcus phage Q54]	1	2e-134	0.5102	391	YP_762599.1	Yes
#28	+	17067	17432	121	CAGAATAGGAGAATAAAAAA	-5.68286	ATG	hypothetical protein	hypothetical protein Q54_gp31 [Lactococcus phage Q54]	1	4e-35	0.5207	115	YP_762600.1	Yes
#29	+	17429	18052	207	CTATATAGTGGGGAGTTATT	-6.23063	ATG	hypothetical protein	hypothetical protein Q54_gp32 [Lactococcus phage Q54]	1	6e-62	0.5024	205	YP_762601.1	Yes
#30	+	18049	18249	66	GGGGGGGAGTATCAAATATT	-8.70455	ATG	hypothetical protein	N/A	N/A	N/A	N/A	N/A	N/A	N/A
#31	+	18246	18638	130	GAAATAGAAACGGAAAAAGA	-1.533	ATG	holin	holin [Lactococcus phage Q54]	0.94	3e-35	0.4553	125	YP_762602.1	Yes
#32	+	18635	19702	355	AAAGAAAAGGAAAACAACAA	-5.46223	ATG	endolysin	LysM peptidoglycan-binding domain-containing protein [Lactococcus petauri]	1	8e-150	0.6471	345	WP_165719401.1	No
#33	-	20315	19746	189	ATAGAAAAGAGAAAAAAATC	-0.359835	ATG	hypothetical protein	N/A	N/A	N/A	N/A	N/A	N/A	N/A
#34	-	20772	20332	146	CAAAAGGAGGAATTTGAAAA	-10.7853	TTG	hypothetical protein	hypothetical protein Q54_gp36 [Lactococcus phage Q54]	0.69	3e-40	0.6699	104	YP_762605.1	Yes
#35	-	21062	20751	103	GAAGTGGAGAAAAAGAAATA	-3.60793	ATG	protein of unknown function DUF3310	gp025 [Lactococcus virus KSY1]	0.93	3e-13	0.4062	99	YP_001469023.1	No
#36	-	21247	21062	61	ATTTTCGAGGAGGTTTAAAA	-12.4429	ATG	hypothetical protein	N/A	N/A	N/A	N/A	N/A	N/A	N/A
#37	-	21399	21250	49	CTTTATGAGGAGGTTTGAGA	-12.4429	ATG	hypothetical protein	N/A	N/A	N/A	N/A	N/A	N/A	N/A
#38	-	21914	21402	170	TTAGAAAGCGTGAACAGATT	-2.63244	ATG	hypothetical protein	hypothetical protein [Enterococcus phage EFGrKN]	0.47	9e-06	0.4023	84	QOV05796.1	No
#39	-	22219	21911	102	AAAGATTGAGGAAATTATTG	-4.86934	ATG	hypothetical protein	hypothetical protein HYQ14_gp50 [Lactococcus phage CHPC781]	0.79	0.0007	0.3457	88	YP_009885692.1	No
#40	-	22379	22182	65	CTTAGAATTGAGCAAAGCAA	-0.381865	ATG	hypothetical protein	N/A	N/A	N/A	N/A	N/A	N/A	N/A
#41	-	22653	22369	94	TACTGAAAGGAAATTAAAAA	-5.46223	ATG	hypothetical protein	N/A	N/A	N/A	N/A	N/A	N/A	N/A
#42	-	22801	22643	52	TGAATATAGAGGAGGAATTT	-10.7351	CTG	hypothetical protein	N/A	N/A	N/A	N/A	N/A	N/A	N/A
#43	-	23003	22758	81	GTAAGAGGGGATATGTTAGT	-6.71281	ATG	hypothetical protein	hypothetical protein Q54_gp44 [Lactococcus phage Q54]	0.76	2e-11	0.4677	80	YP_762613.1	Yes
#44	-	23251	23000	83	AAGAAAGGAGCTATAAAAAA	-7.53716	ATG	hypothetical protein	N/A	N/A	N/A	N/A	N/A	N/A	N/A
#45	-	23780	23295	161	CTTAATCAAAGGAGATAAAC	-7.53716	ATG	hypothetical protein	N/A	N/A	N/A	N/A	N/A	N/A	N/A
#46	-	23958	23767	63	AAGTTTTGACTGGGATAGTT	-3.65617	ATG	hypothetical protein	N/A	N/A	N/A	N/A	N/A	N/A	N/A
#47	-	24151	23945	68	CTTTTAAAAGGAGAAAAAAA	-7.53716	ATG	hypothetical protein	N/A	N/A	N/A	N/A	N/A	N/A	N/A
#48	-	24371	24165	68	AAAAGGAGAAAAAAGAAAAA	-7.53716	ATG	hypothetical protein	N/A	N/A	N/A	N/A	N/A	N/A	N/A
#49	-	24538	24368	56	AAGAATATAGAGGTTTTTAG	-5.85851	ATG	hypothetical protein	N/A	N/A	N/A	N/A	N/A	N/A	N/A
#50	-	24655	24539	38	GTGATGAGGGGAGTTTTTAG	-6.77334	ATG	hypothetical protein	N/A	N/A	N/A	N/A	N/A	N/A	N/A
#51	-	24835	24656	59	GAGTTAGAACAAGGAGTGAA	-6.61001	ATG	hypothetical protein	N/A	N/A	N/A	N/A	N/A	N/A	N/A
#52	-	25194	24832	120	TAGACAAAGGAGGTCACACA	-13.0358	ATG	hypothetical protein	N/A	N/A	N/A	N/A	N/A	N/A	N/A
