# Supplementary material for: Genome Characterization of Nocturne116, Novel Lactococcus lactis-Infecting Phage Isolated from Moth
Source: Microorganisms. 2021 Jul 20;9(7):1540. doi: 10.3390/microorganisms9071540 (PMC8306868; doi:10.3390/microorganisms9071540)
Supplement: Supplementary file 1 [file microorganisms-09-01540-s001.zip › Supplementary_table_S2.xlsx]

## Sheet: Supplementary_table_S2
Phage	Accession number	Genome length (bp)	ORF count	Unannotated ORF products	Unannotated ORF products (%)	Start codon usage frequency				Taxonomy (as seen in the genome entry)		Host	VIRIDIC clustering (65% similarity as cluster threshold; 95% as species threshold; n=108)		vConTACT2 clustering (default settings; n=349)
						ATG	TTG	GTG	CTG	Family	Genus		Viridic species	Viridic cluster	VC	VC.Status
Lactococcus phage AM4	KY554771.1	132949	194	133	0.6856	0.902	0.077	0.021	0	Siphoviridae	not defined	Lactococcus lactis	58	14	25_0	Clustered
Lactococcus phage WRP3	KM677185.1	130008	178	126	0.7079	0.871	0.101	0.028	0	Siphoviridae	not defined	Lactococcus lactis	28	14	25_0	Clustered
Lactococcus phage phiL47	KF926093.1	128546	189	139	0.7354	0.91	0.085	0.005	0	Siphoviridae	not defined	Lactococcus lactis subsp. cremoris DPC6860	23	14	25_0	Clustered
Lactococcus phage LW81	KY554777.1	128179	178	131	0.736	0.865	0.096	0.039	0	Siphoviridae	not defined	Lactococcus lactis	59	14	25_0	Clustered
Lactococcus phage AM5	KY554772.1	128178	182	124	0.6813	0.896	0.082	0.022	0	Siphoviridae	not defined	Lactococcus lactis	58	14	25_0	Clustered
Lactococcus phage AM8	KY554773.1	126177	178	115	0.6461	0.871	0.107	0.022	0	Siphoviridae	not defined	Lactococcus lactis	57	14	25_0	Clustered
Lactococcus phage AM11	KY554775.1	126161	178	115	0.6461	0.871	0.107	0.022	0	Siphoviridae	not defined	Lactococcus lactis	57	14	25_0	Clustered
Lactococcus phage AM3	KY554770.1	126032	177	114	0.6441	0.87	0.107	0.023	0	Siphoviridae	not defined	Lactococcus lactis	57	14	25_0	Clustered
Lactococcus phage AM12	KY554776.1	125842	179	115	0.6425	0.872	0.106	0.022	0	Siphoviridae	not defined	Lactococcus lactis	57	14	25_0	Clustered
Lactococcus phage AM1	KY554768.1	125658	178	114	0.6404	0.871	0.107	0.022	0	Siphoviridae	not defined	Lactococcus lactis	57	14	25_0	Clustered
Lactococcus phage AM2	KY554769.1	125656	177	114	0.6441	0.87	0.107	0.023	0	Siphoviridae	not defined	Lactococcus lactis	57	14	25_0	Clustered
Lactococcus phage AM9	KY554774.1	125294	179	117	0.6536	0.86	0.117	0.017	0	Siphoviridae	not defined	Lactococcus lactis	57	14	25_0	Clustered
Lactococcus phage P1048	MN552145.1	123023	167	140	0.8383	0.874	0.09	0.036	0	Siphoviridae	not defined	Lactococcus lactis	72	14	25_0	Clustered
Lactococcus phage 949	HM029250.1	114768	154	107	0.6948	0.89	0.084	0.026	0	Siphoviridae	not defined	Lactococcus lactis strain ML8	19	14	25_0	Clustered
Lactococcus virus KSY1	DQ535032.1	79232	130	0	0	0.931	0.054	0.015	0	Podoviridae	not defined	Lactococcus*	12	9		Singleton
Lactococcus phage AM7	KY554767.1	62252	90	66	0.7333	0.967	0.033	0	0	Siphoviridae	not defined	Lactococcus lactis	56	3	26_0	Clustered
Lactococcus phage AM6	KY554766.1	62054	90	66	0.7333	0.967	0.033	0	0	Siphoviridae	not defined	Lactococcus lactis	56	3	26_0	Clustered
Lactococcus phage LW31	KY554762.1	60551	85	65	0.7647	0.965	0.035	0	0	Siphoviridae	not defined	Lactococcus lactis	55	3	26_0	Clustered
Lactococcus phage LW4	KY554765.1	60217	87	66	0.7586	0.943	0.057	0	0	Siphoviridae	not defined	Lactococcus lactis	55	3	26_0	Clustered
Lactococcus phage LW32	KY554763.1	60161	87	67	0.7701	0.966	0.034	0	0	Siphoviridae	not defined	Lactococcus lactis	55	3	26_0	Clustered
Lactococcus phage P087	FJ429185.1	60074	88	65	0.7386	0.955	0.023	0.011	0.011	Siphoviridae	not defined	Lactococcus lactis C10	16	3	26_0	Clustered
Lactococcus phage LW33	KY554764.1	59899	86	66	0.7674	0.953	0.035	0.012	0	Siphoviridae	not defined	Lactococcus lactis	55	3	26_0	Clustered
Lactococcus phage phiQ1	AP019527.1	59833	84	59	0.7024	0.964	0.024	0.012	0	Siphoviridae	not defined	Lactococcus lactis subsp. cremoris	3	3	26_0	Clustered
Lactococcus phage P596	MN528768.1	57909	81	62	0.7654	0.963	0.037	0	0	Siphoviridae	not defined	Lactococcus lactis	67	3	26_0	Clustered
Lactococcus phage 1706	EU081845.1	55597	76	53	0.6974	0.961	0.026	0.013	0	Siphoviridae	not defined	Lactococcus lactis SMQ-450	14	11	16_0	Clustered
Lactococcus phage P162	KJ489013.1	55584	82	79	0.9634	0.927	0.037	0.037	0	Siphoviridae	not defined	Lactococcus lactis	27	17	17_0	Clustered
Lactococcus phage P078	KJ489010.1	54452	78	73	0.9359	0.936	0.038	0.026	0	Siphoviridae	not defined	Lactococcus lactis	24	17	17_0	Clustered
Lactococcus phage CHPC971	MK779875.1	54381	73	69	0.9452	0.973	0.027	0	0	Siphoviridae	not defined	Lactococcus*	66	11	16_0	Clustered
Lactococcus phage P1046	MN552143.1	54289	77	68	0.8831	0.935	0.052	0.013	0	Siphoviridae	not defined	Lactococcus lactis	66	11	16_0	Clustered
Lactococcus phage P118	KJ489012.1	54173	80	75	0.9375	0.925	0.038	0.038	0	Siphoviridae	not defined	Lactococcus lactis	26	17	17_0	Clustered
Lactococcus phage P092	KJ489011.1	53513	76	73	0.9605	0.934	0.026	0.039	0	Siphoviridae	not defined	Lactococcus lactis	25	17	17_0	Clustered
Lactococcus phage TP712	AY766464.1	42073	58	49	0.8448	0.931	0.052	0.017	0	Siphoviridae	not defined	Lactococcus*	4	4	24_0	Clustered
Lactococcus phage proPhi1	MN534315.1	41249	62	18	0.2903	0.871	0.081	0.048	0	Siphoviridae	not defined	Lactotoccus lactis subsp. cremoris TIFN1	68	31	20_0	Clustered
Lactococcus phage proPhi5	MN534318.1	41249	62	18	0.2903	0.871	0.081	0.048	0	Siphoviridae	not defined	Lactococcus lactis subsp. cremoris TIFN5	68	31	20_0	Clustered
Lactococcus phage PLgT-1	KU892558.1	40273	66	42	0.6364	0.939	0.03	0.03	0	Siphoviridae	not defined	Lactococcus garvieae Lg2	31	19	24_0	Clustered
Lactococcus phage BK5-T	AF176025.1	40003	63	48	0.7619	0.857	0.127	0.016	0	Siphoviridae	not defined	Lactococcus*	1	1		Outlier
Lactococcus phage Tuc2009	NC_002703.1	38347	56	25	0.4464	0.839	0.071	0.054	0	Siphoviridae	not defined	Lactococcus lactis	82	37	20_0	Clustered
Lactococcus phage 98204	KX160218.1	38334	56	29	0.5179	0.696	0.179	0.125	0	Siphoviridae	not defined	Lactococcus lactis	44	24		Overlap (VC_21/VC_24)
Lactococcus phage proPhi7	MN534320.1	38158	56	23	0.4107	0.946	0.036	0.018	0	Siphoviridae	not defined	Lactococcus lactis subsp. cremoris TIFN7	71	34	18_0	Clustered
Lactococcus phage PLg-TB25	KX833905.1	38122	58	58	1	0.862	0.103	0.034	0	Siphoviridae	not defined	Lactococcus garvieae strain TB25	53	30		Outlier
Lactococcus phage TP901-1	NC_002747.1	37667	56	0	0	0.875	0.089	0.036	0	Siphoviridae	not defined	Lactococcus lactis	83	38	20_0	Clustered
Lactococcus phage proPhi6	MN534319.1	37410	55	17	0.3091	0.891	0.036	0.073	0	Siphoviridae	not defined	Lactococcus lactis subsp. cremoris TIFN6	70	33	20_0	Clustered
Lactococcus phage ul36.k1	DQ394806.1	37131	60	39	0.65	0.9	0.083	0.017	0	Siphoviridae	not defined	Lactococcus lactis SMQ-86	6	2	20_0	Clustered
Lactococcus phage proPhi2	MN534316.1	36976	49	11	0.2245	0.898	0.061	0.041	0	Siphoviridae	not defined	Lactococcus lactis subsp. lactis bv. diacetylactis TIFN2	69	32	21_0	Clustered
Lactococcus phage proPhi4	MN534317.1	36976	49	11	0.2245	0.898	0.061	0.041	0	Siphoviridae	not defined	Lactococcus lactis subsp. lactis bv. diacetylactis TIFN4	69	32	21_0	Clustered
Lactococcus phage 1358	GQ403788.1	36892	43	22	0.5116	0.977	0	0.023	0	Siphoviridae	not defined	Lactococcus lactis SMQ-388	18	13		Outlier
Lactococcus phage ul36	AF349457.1	36798	61	37	0.6066	0.902	0.082	0.016	0	Siphoviridae	not defined	Lactococcus*	2	2	20_0	Clustered
Lactococcus phage 4268	NC_004746.1	36596	49	24	0.4898	0.898	0.041	0.061	0	Siphoviridae	not defined	Lactococcus lactis	84	35	22_0	Clustered
Lactococcus phage CHPC836	MN689521.1	36482	57	31	0.5439	0.93	0.018	0.053	0	Siphoviridae	not defined	Lactococcus lactis	77	35	22_0	Clustered
Lactococcus phage 53802	KX160208.1	36445	58	26	0.4483	0.828	0.086	0.086	0	Siphoviridae	not defined	Lactococcus lactis	36	23	20_0	Clustered
Lactococcus phage 53801	KX160207.1	36378	53	21	0.3962	0.811	0.113	0.075	0	Siphoviridae	not defined	Lactococcus lactis	35	22	20_0	Clustered
Lactococcus phage CHPC1175	MN689509.1	36339	52	27	0.5192	0.885	0.077	0.038	0	Siphoviridae	not defined	Lactococcus lactis	75	35	22_0	Clustered
Lactococcus phage 98201	KX456213.1	36202	52	23	0.4423	0.904	0.058	0.038	0	Siphoviridae	not defined	Lactococcus lactis SMQ-86	51	28	19_0	Clustered
Lactococcus phage ul36.t1	DQ394808.1	35992	52	36	0.6923	0.885	0.077	0.038	0	Siphoviridae	not defined	Lactococcus lactis SMQ-86	8	6	19_0	Clustered
Lactococcus phage 98103	KX160214.1	35904	58	27	0.4655	0.707	0.138	0.155	0	Siphoviridae	not defined	Lactococcus lactis	40	21	20_0	Clustered
Lactococcus phage 98203	KX160217.1	35867	52	25	0.4808	0.692	0.173	0.135	0	Siphoviridae	not defined	Lactococcus lactis	43	24		Overlap (VC_21/VC_24)
Lactococcus phage 49801	KX160205.1	35800	60	26	0.4333	0.75	0.183	0.067	0	Siphoviridae	not defined	Lactococcus lactis	33	21	20_0	Clustered
Lactococcus phage 98202	KX160216.1	35636	53	26	0.4906	0.736	0.094	0.17	0	Siphoviridae	not defined	Lactococcus lactis	42	24		Overlap (VC_21/VC_24)
Lactococcus phage ul36.k1t1	DQ394807.1	35594	53	36	0.6792	0.868	0.094	0.038	0	Siphoviridae	not defined	Lactococcus lactis SMQ-86	7	6	19_0	Clustered
Lactococcus phage Dub35A	KX160220.1	35188	53	31	0.5849	1	0	0	0	Siphoviridae	not defined	Lactococcus lactis	46	25	18_0	Clustered
Lactococcus phage 98104	KX160215.1	34989	55	26	0.4727	0.727	0.164	0.109	0	Siphoviridae	not defined	Lactococcus lactis	41	21	20_0	Clustered
Lactococcus phage ul36.t1k1	DQ394809.1	34897	51	36	0.7059	0.882	0.098	0.02	0	Siphoviridae	not defined	Lactococcus lactis SMQ-86	9	6	19_0	Clustered
Lactococcus phage 98101	KX160212.1	34635	55	24	0.4364	0.745	0.164	0.091	0	Siphoviridae	not defined	Lactococcus lactis	39	21	20_0	Clustered
Lactococcus phage 98102	KX160213.1	34421	53	24	0.4528	0.717	0.189	0.094	0	Siphoviridae	not defined	Lactococcus lactis	39	21	20_0	Clustered
Lactococcus phage 28201	KX456206.1	34396	51	23	0.451	0.824	0.118	0.059	0	Siphoviridae	not defined	Lactococcus lactis SMQ-86	49	7	19_0	Clustered
Lactococcus phage 56701	KX456209.1	34117	51	24	0.4706	0.902	0.059	0.039	0	Siphoviridae	not defined	Lactococcus lactis SMQ-86	51	28	19_0	Clustered
Lactococcus phage 62501	KX456210.1	34084	51	23	0.451	0.863	0.098	0.039	0	Siphoviridae	not defined	Lactococcus lactis SMQ-86	49	7	19_0	Clustered
Lactococcus phage 38502	KX160204.1	34067	60	33	0.55	0.683	0.2	0.117	0	Siphoviridae	not defined	Lactococcus lactis	32	20	18_0	Clustered
Lactococcus phage phismq86	DQ394810.1	33641	51	35	0.6863	0.902	0.078	0.02	0	Siphoviridae	not defined	Lactococcus*	10	7	19_0	Clustered
Lactococcus phage P335	DQ838728.1	33613	50	22	0.44	0.88	0.08	0.04	0	Siphoviridae	not defined	Lactococcus lactis F7/2	13	10	20_0	Clustered
Lactococcus phage CHPC148	MN689516.1	33553	50	24	0.48	0.92	0.02	0.06	0	Siphoviridae	not defined	Lactococcus lactis	76	35	22_0	Clustered
Lactococcus phage 50901	KX456208.1	33440	52	24	0.4615	0.865	0.096	0.038	0	Siphoviridae	not defined	Lactococcus lactis SMQ-86	49	7	19_0	Clustered
Lactococcus phage ASCC284	JQ740790.1	33178	57	32	0.5614	0.912	0.053	0.035	0	Siphoviridae	Skunavirus	Lactococcus lactis	NA	NA		Overlap (VC_2/VC_8)
Lactococcus phage 86501	KX456212.1	33035	52	24	0.4615	0.923	0.077	0	0	Siphoviridae	not defined	Lactococcus lactis 3107	50	27	18_0	Clustered
Lactococcus phage 17W12M	KX346248.1	33017	59	22	0.3729	0.949	0.051	0	0	Siphoviridae	Skunavirus	Lactococcus lactis subsp. lactis bv. diacetylactis	NA	NA		Overlap (VC_1/VC_3)
Lactococcus phage MW18L	KX379673.1	33013	57	22	0.386	0.93	0.07	0	0	Siphoviridae	Skunavirus	Lactococcus lactis	NA	NA	5_0	Clustered
Lactococcus phage 05601	MF448554.1	32895	59	29	0.4915	0.831	0.136	0.034	0	Siphoviridae	Skunavirus	Lactococcus lactis	NA	NA	1_0	Clustered
Lactococcus phage MV16	MK301441.1	32855	53	21	0.3962	0.925	0.075	0	0	Siphoviridae	Skunavirus	Lactococcus lactis	NA	NA	5_0	Clustered
Lactococcus phage 6W06	KX346243.1	32793	59	24	0.4068	0.949	0.051	0	0	Siphoviridae	Skunavirus	Lactococcus lactis subsp. lactis bv. diacetylactis	NA	NA		Overlap (VC_1/VC_3)
Lactococcus phage 16W12L	KX379672.1	32782	57	22	0.386	0.93	0.07	0	0	Siphoviridae	Skunavirus	Lactococcus lactis	NA	NA	5_0	Clustered
Lactococcus phage P4565	MN552150.1	32697	55	38	0.6909	0.945	0.055	0	0	Siphoviridae	Skunavirus	Lactococcus lactis	NA	NA	1_0	Clustered
Lactococcus phage 936 group phage PhiM1127	KP793132.1	32682	59	28	0.4746	0.898	0.051	0.051	0	Siphoviridae	Skunavirus	Lactococcus lactis	NA	NA	5_0	Clustered
Lactococcus phage CHPC958	MN689522.1	32653	62	48	0.7742	0.919	0.048	0.032	0	Siphoviridae	Skunavirus	Lactococcus lactis	NA	NA	1_0	Clustered
Lactococcus phage ASCC454	JQ740802.1	32583	58	31	0.5345	0.862	0.103	0.034	0	Siphoviridae	Skunavirus	Lactococcus lactis	NA	NA		Overlap (VC_2/VC_9)
Lactococcus virus ASCC273	JQ740788.1	32582	58	31	0.5345	0.879	0.086	0.034	0	Siphoviridae	Skunavirus	Lactococcus lactis	NA	NA		Overlap (VC_2/VC_9)
Lactococcus phage ASCC287	JQ740791.1	32581	58	31	0.5345	0.845	0.103	0.052	0	Siphoviridae	Skunavirus	Lactococcus lactis	NA	NA		Overlap (VC_2/VC_9)
Lactococcus phage MP1	MG779474.1	32575	55	21	0.3818	0.945	0.055	0	0	Siphoviridae	Skunavirus	Lactococcus lactis subsp. lactis biovar diacetylactis	NA	NA	5_0	Clustered
Lactococcus phage 56301	MF448562.1	32555	57	27	0.4737	0.877	0.07	0.053	0	Siphoviridae	Skunavirus	Lactococcus lactis	NA	NA	1_0	Clustered
Lactococcus phage ASCC310	JQ740792.1	32546	55	30	0.5455	0.909	0.055	0.036	0	Siphoviridae	Skunavirus	Lactococcus lactis	NA	NA		Overlap (VC_2/VC_8)
Lactococcus phage ASCC356	JQ740795.1	32545	54	29	0.537	0.907	0.056	0.037	0	Siphoviridae	Skunavirus	Lactococcus lactis	NA	NA		Overlap (VC_2/VC_8)
Lactococcus phage 51701	MF448560.1	32529	55	20	0.3636	0.873	0.073	0.055	0	Siphoviridae	Skunavirus	Lactococcus lactis	NA	NA	1_0	Clustered
Lactococcus phage 2R15S	KX346238.1	32505	59	26	0.4407	0.966	0.034	0	0	Siphoviridae	Skunavirus	Lactococcus lactis subsp. lactis bv. diacetylactis	NA	NA		Overlap (VC_1/VC_3)
Lactococcus phage 16W23	KX346249.1	32477	56	22	0.3929	0.929	0.071	0	0	Siphoviridae	Skunavirus	Lactococcus lactis subsp. lactis bv. diacetylactis	NA	NA	5_0	Clustered
Lactococcus phage 38507	MF448559.1	32458	60	28	0.4667	0.867	0.1	0.033	0	Siphoviridae	Skunavirus	Lactococcus lactis	NA	NA	1_0	Clustered
Lactococcus virus ASCC191	JQ740787.1	32414	59	31	0.5254	0.831	0.102	0.068	0	Siphoviridae	Skunavirus	Lactococcus lactis	NA	NA		Overlap (VC_2/VC_9)
Lactococcus phage 63301	KX456211.1	32409	48	23	0.4792	0.896	0.104	0	0	Siphoviridae	not defined	Lactococcus lactis 3107	52	29	18_0	Clustered
Lactococcus phage 10W18	KX379664.1	32393	59	24	0.4068	0.949	0.051	0	0	Siphoviridae	Skunavirus	Lactococcus lactis	NA	NA		Overlap (VC_1/VC_3)
Lactococcus virus ASCC532	JQ740813.1	32384	55	29	0.5273	0.909	0.036	0.055	0	Siphoviridae	Skunavirus	Lactococcus lactis	NA	NA		Overlap (VC_2/VC_8)
Lactococcus phage phi7	KC182552.1	32382	57	43	0.7544	0.825	0.105	0.07	0	Siphoviridae	Skunavirus	Lactococcus*	NA	NA	1_0	Clustered
Lactococcus phage ASCC527	JQ740811.1	32345	58	31	0.5345	0.862	0.103	0.034	0	Siphoviridae	Skunavirus	Lactococcus lactis	NA	NA		Overlap (VC_2/VC_9)
Lactococcus phage 340	KC182542.1	32337	58	45	0.7759	0.931	0.034	0.034	0	Siphoviridae	Skunavirus	Lactococcus*	NA	NA		Overlap (VC_1/VC_2)
Lactococcus phage 8V08	MK301438.1	32312	54	22	0.4074	0.963	0.037	0	0	Siphoviridae	Skunavirus	Lactococcus lactis	NA	NA	5_0	Clustered
Lactococcus phage ASCC324	JQ740793.1	32277	58	31	0.5345	0.879	0.086	0.034	0	Siphoviridae	Skunavirus	Lactococcus lactis	NA	NA		Overlap (VC_2/VC_9)
Lactococcus phage ASCC368	JQ740798.1	32276	58	31	0.5345	0.879	0.086	0.034	0	Siphoviridae	Skunavirus	Lactococcus lactis	NA	NA		Overlap (VC_2/VC_9)
Lactococcus phage ASCC337	JQ740794.1	32275	58	31	0.5345	0.879	0.086	0.034	0	Siphoviridae	Skunavirus	Lactococcus lactis	NA	NA		Overlap (VC_2/VC_9)
Lactococcus phage ASCC502	JQ740809.1	32275	58	31	0.5345	0.845	0.103	0.052	0	Siphoviridae	Skunavirus	Lactococcus lactis	NA	NA		Overlap (VC_2/VC_9)
Lactococcus phage ASCC544	JQ740814.1	32275	58	31	0.5345	0.862	0.103	0.034	0	Siphoviridae	Skunavirus	Lactococcus lactis	NA	NA		Overlap (VC_2/VC_9)
Lactococcus phage 936 group phage PhiE1127	KP793131.1	32270	60	28	0.4667	0.95	0.05	0	0	Siphoviridae	Skunavirus	Lactococcus lactis	NA	NA	5_0	Clustered
Lactococcus phage ASCC506	JQ740810.1	32249	58	31	0.5345	0.845	0.103	0.052	0	Siphoviridae	Skunavirus	Lactococcus lactis	NA	NA		Overlap (VC_2/VC_9)
Lactococcus phage ASCC460	JQ740803.1	32242	59	32	0.5424	0.864	0.085	0.051	0	Siphoviridae	Skunavirus	Lactococcus lactis	NA	NA		Overlap (VC_2/VC_9)
Lactococcus phage ASCC476	JQ740806.1	32242	59	32	0.5424	0.864	0.085	0.051	0	Siphoviridae	Skunavirus	Lactococcus lactis	NA	NA		Overlap (VC_2/VC_9)
Lactococcus phage ASCC397	JQ740800.1	32241	59	32	0.5424	0.864	0.085	0.051	0	Siphoviridae	Skunavirus	Lactococcus lactis	NA	NA		Overlap (VC_2/VC_9)
Lactococcus phage ASCC395	JQ740799.1	32239	58	31	0.5345	0.862	0.086	0.052	0	Siphoviridae	Skunavirus	Lactococcus lactis	NA	NA		Overlap (VC_2/VC_9)
Lactococcus virus CB13	FJ848882.1	32182	55	38	0.6909	0.945	0.018	0.036	0	Siphoviridae	Skunavirus	Lactococcus lactis SMQ-404	NA	NA	1_0	Clustered
Lactococcus phage ASCC406	JQ740801.1	32180	59	32	0.5424	0.864	0.085	0.051	0	Siphoviridae	Skunavirus	Lactococcus lactis	NA	NA		Overlap (VC_2/VC_9)
Lactococcus phage phiLC3	NC_005822.1	32172	51	23	0.451	0.882	0.039	0.059	0	Siphoviridae	not defined	Lactococcus lactis subsp. cremoris	85	27	18_0	Clustered
Lactococcus phage 936 group phage Phi155	KP793130.1	32150	55	24	0.4364	0.909	0.036	0.055	0	Siphoviridae	Skunavirus	Lactococcus lactis	NA	NA	5_0	Clustered
Lactococcus phage ASCC358	JQ740796.1	32052	57	32	0.5614	0.93	0.035	0.035	0	Siphoviridae	Skunavirus	Lactococcus lactis	NA	NA		Overlap (VC_2/VC_8)
Lactococcus phage ASCC365	JQ740797.1	32048	57	32	0.5614	0.912	0.053	0.035	0	Siphoviridae	Skunavirus	Lactococcus lactis	NA	NA		Overlap (VC_2/VC_8)
Lactococcus virus ASCC281	JQ740789.1	32023	57	32	0.5614	0.912	0.053	0.035	0	Siphoviridae	Skunavirus	Lactococcus lactis	NA	NA		Overlap (VC_2/VC_8)
Lactococcus phage 50101	KX456207.1	31987	51	23	0.451	0.902	0.098	0	0	Siphoviridae	not defined	Lactococcus lactis 3107	50	27	18_0	Clustered
Lactococcus phage phi15	KM091442.1	31945	55	24	0.4364	0.873	0.091	0.036	0	Siphoviridae	Skunavirus	Lactococcus sp. 936	NA	NA		Overlap (VC_2/VC_4)
Lactococcus phage 936 group phage PhiJF1	KP793129.1	31901	58	24	0.4138	0.931	0.034	0.034	0	Siphoviridae	Skunavirus	Lactococcus lactis	NA	NA	1_0	Clustered
Lactococcus phage 63302	MF448566.1	31883	50	18	0.36	0.92	0.04	0.04	0	Siphoviridae	Skunavirus	Lactococcus lactis	NA	NA	1_0	Clustered
Lactococcus phage MW18S	KX346250.1	31877	56	22	0.3929	0.929	0.071	0	0	Siphoviridae	Skunavirus	Lactococcus lactis subsp. lactis bv. diacetylactis	NA	NA	5_0	Clustered
Lactococcus phage 936 group phage PhiM.16	KP793128.1	31869	54	23	0.4259	0.926	0.056	0.019	0	Siphoviridae	Skunavirus	Lactococcus lactis	NA	NA	5_0	Clustered
Lactococcus phage 10W24	KX346245.1	31866	61	27	0.4426	0.951	0.049	0	0	Siphoviridae	Skunavirus	Lactococcus lactis subsp. cremoris	NA	NA		Overlap (VC_1/VC_3)
Lactococcus phage phi93	KM091443.1	31841	55	25	0.4545	0.873	0.109	0.018	0	Siphoviridae	Skunavirus	Lactococcus sp. 936	NA	NA	5_0	Clustered
Lactococcus phage 57001	MF448563.1	31819	48	17	0.3542	0.938	0.042	0.021	0	Siphoviridae	Skunavirus	Lactococcus lactis	NA	NA	1_0	Clustered
Lactococcus phage 936 group phage Phi10.5	KP793119.1	31805	63	32	0.5079	0.952	0.048	0	0	Siphoviridae	Skunavirus	Lactococcus lactis	NA	NA		Overlap (VC_1/VC_3)
Lactococcus phage ASCC497	JQ740808.1	31774	56	30	0.5357	0.893	0.054	0.054	0	Siphoviridae	Skunavirus	Lactococcus lactis	NA	NA		Overlap (VC_2/VC_8)
Lactococcus phage ASCC531	JQ740812.1	31773	57	30	0.5263	0.895	0.053	0.053	0	Siphoviridae	Skunavirus	Lactococcus lactis	NA	NA		Overlap (VC_2/VC_8)
Lactococcus phage ASCC473	JQ740805.1	31772	57	31	0.5439	0.93	0.018	0.053	0	Siphoviridae	Skunavirus	Lactococcus lactis	NA	NA		Overlap (VC_2/VC_8)
Lactococcus virus ASCC465	JQ740804.1	31772	56	30	0.5357	0.929	0.018	0.054	0	Siphoviridae	Skunavirus	Lactococcus lactis	NA	NA		Overlap (VC_2/VC_8)
Lactococcus phage 2R15M	KX346237.1	31632	60	25	0.4167	0.967	0.033	0	0	Siphoviridae	Skunavirus	Lactococcus lactis subsp. lactis bv. diacetylactis	NA	NA		Overlap (VC_1/VC_3)
Lactococcus phage 936 group phage Phi40	KP793127.1	31631	57	25	0.4386	0.895	0.07	0.035	0	Siphoviridae	Skunavirus	Lactococcus lactis	NA	NA	5_0	Clustered
Lactococcus phage 2R06A	KX346240.1	31627	58	25	0.431	0.931	0.069	0	0	Siphoviridae	Skunavirus	Lactococcus lactis subsp. lactis bv. diacetylactis	NA	NA		Overlap (VC_1/VC_3)
Lactococcus phage 936 group phage Phi.16	KP793135.1	31561	57	24	0.4211	0.912	0.053	0.035	0	Siphoviridae	Skunavirus	Lactococcus lactis	NA	NA	5_0	Clustered
Lactococcus phage 88605	MF448569.1	31508	54	23	0.4259	0.87	0.056	0.074	0	Siphoviridae	Skunavirus	Lactococcus lactis	NA	NA	1_0	Clustered
Lactococcus phage 936 group phage PhiM.5	KP793126.1	31498	58	25	0.431	0.914	0.069	0.017	0	Siphoviridae	Skunavirus	Lactococcus lactis	NA	NA	5_0	Clustered
Lactococcus phage 936 group phage Phi91127	KP793125.1	31495	58	33	0.569	0.914	0.069	0.017	0	Siphoviridae	Skunavirus	Lactococcus lactis	NA	NA	5_0	Clustered
Lactococcus phage 2R15S2	KX346239.1	31468	61	26	0.4262	0.967	0.033	0	0	Siphoviridae	Skunavirus	Lactococcus lactis subsp. lactis bv. diacetylactis	NA	NA		Overlap (VC_1/VC_3)
Lactococcus phage C41431	KX160219.1	31446	52	26	0.5	0.923	0.038	0.038	0	Siphoviridae	not defined	Lactococcus lactis	45	20	18_0	Clustered
Lactococcus phage 936 group phage Phi44	KP793124.1	31379	52	21	0.4038	0.885	0.077	0.038	0	Siphoviridae	Skunavirus	Lactococcus lactis	NA	NA		Overlap (VC_2/VC_4)
Lactococcus phage 936 group phage Phi4.2	KP793123.1	31375	59	25	0.4237	0.898	0.068	0.034	0	Siphoviridae	Skunavirus	Lactococcus lactis	NA	NA	1_0	Clustered
Lactococcus phage MV10L	MK301440.1	31374	58	26	0.4483	0.948	0.052	0	0	Siphoviridae	Skunavirus	Lactococcus lactis	NA	NA	5_0	Clustered
Lactococcus phage 3R07S	KX346241.1	31192	60	25	0.4167	0.967	0.033	0	0	Siphoviridae	Skunavirus	Lactococcus lactis subsp. cremoris	NA	NA		Overlap (VC_1/VC_3)
Lactococcus phage 936 group phage PhiL.6	KP793122.1	31181	59	26	0.4407	0.915	0.051	0.034	0	Siphoviridae	Skunavirus	Lactococcus lactis	NA	NA		Overlap (VC_2/VC_6)
Lactococcus phage 79201	MF448568.1	31123	53	23	0.434	0.83	0.094	0.075	0	Siphoviridae	Skunavirus	Lactococcus lactis	NA	NA	1_0	Clustered
Lactococcus phage Q33	JX564242.1	31106	50	23	0.46	0.9	0.06	0.04	0	Siphoviridae	not defined	Lactococcus lactis P335	20	15		Outlier
Lactococcus phage jm2	KC182546.1	31090	59	45	0.7627	0.881	0.085	0.034	0	Siphoviridae	Skunavirus	Lactococcus*	NA	NA	1_0	Clustered
Lactococcus phage P1045	MN552144.1	31050	52	30	0.5769	0.846	0.038	0.115	0	Siphoviridae	not defined	Lactococcus lactis	37	16	15_0	Clustered
Lactococcus phage LP0903	MF775698.1	31049	54	32	0.5926	0.926	0.056	0.019	0	Siphoviridae	Skunavirus	Lactococcus lactis subsp. cremoris CA-49	NA	NA	10_0	Clustered
Lactococcus phage FB14	MW032477.1	31042	60	28	0.4667	0.833	0.083	0.083	0	Siphoviridae	Skunavirus	Lactococcus lactis subsp. cremoris	NA	NA	1_0	Clustered
Lactococcus phage 8R06S	KX346242.1	31034	55	22	0.4	0.927	0.073	0	0	Siphoviridae	Skunavirus	Lactococcus lactis subsp. lactis bv. diacetylactis	NA	NA	5_0	Clustered
Lactococcus phage 936 group phage Phi109	KP793121.1	31033	54	24	0.4444	0.907	0.074	0.019	0	Siphoviridae	Skunavirus	Lactococcus lactis	NA	NA	5_0	Clustered
Lactococcus phage 62605	MF448565.1	31014	53	22	0.4151	0.906	0.057	0.038	0	Siphoviridae	Skunavirus	Lactococcus lactis	NA	NA	1_0	Clustered
Lactococcus phage 37201	MF448557.1	30989	52	19	0.3654	0.904	0.077	0.019	0	Siphoviridae	Skunavirus	Lactococcus lactis	NA	NA	1_0	Clustered
Lactococcus phage 17W11	KX346247.1	30984	60	26	0.4333	0.95	0.05	0	0	Siphoviridae	Skunavirus	Lactococcus lactis subsp. lactis bv. diacetylactis	NA	NA		Overlap (VC_1/VC_3)
Lactococcus lactis phage P475	KC182550.1	30961	57	42	0.7368	0.842	0.053	0.105	0	Siphoviridae	Skunavirus	Lactococcus lactis	NA	NA	1_0	Clustered
Lactococcus phage LP0004b	MF775688.1	30953	56	32	0.5714	0.893	0.071	0.036	0	Siphoviridae	Skunavirus	Lactococcus lactis subsp. cremoris CA-49	NA	NA	10_0	Clustered
Lactococcus phage LP9609	MF775682.1	30945	55	31	0.5636	0.891	0.073	0.036	0	Siphoviridae	Skunavirus	Lactococcus lactis subsp. cremoris CA-49	NA	NA	10_0	Clustered
Lactococcus phage 10W22S	KX379669.1	30934	59	26	0.4407	0.966	0.034	0	0	Siphoviridae	Skunavirus	Lactococcus lactis	NA	NA		Overlap (VC_1/VC_3)
Lactococcus phage 56003	MF448561.1	30926	61	27	0.4426	0.918	0.066	0.016	0	Siphoviridae	Skunavirus	Lactococcus lactis	NA	NA		Overlap (VC_1/VC_2)
Lactococcus phage 6W18L	KX346244.1	30918	58	23	0.3966	0.948	0.052	0	0	Siphoviridae	Skunavirus	Lactococcus lactis subsp. lactis bv. diacetylactis	NA	NA		Overlap (VC_1/VC_3)
Lactococcus phage 4R16L2	KX379668.1	30913	58	22	0.3793	0.862	0.052	0.086	0	Siphoviridae	Skunavirus	Lactococcus lactis	NA	NA	1_0	Clustered
Lactococcus phage BM13	JX567312.1	30910	55	27	0.4909	0.927	0.018	0.055	0	Siphoviridae	not defined	Lactococcus lactis	21	16	15_0	Clustered
Lactococcus phage 19W07F	KX379670.1	30890	52	20	0.3846	0.962	0.038	0	0	Siphoviridae	Skunavirus	Lactococcus lactis	NA	NA		Overlap (VC_2/VC_4)
Lactococcus phage 936 group phage PhiL.18	KP793120.1	30882	55	24	0.4364	0.909	0.073	0.018	0	Siphoviridae	Skunavirus	Lactococcus lactis	NA	NA	5_0	Clustered
Lactococcus phage ASCC489	JQ740807.1	30876	54	30	0.5556	0.907	0.037	0.056	0	Siphoviridae	Skunavirus	Lactococcus lactis	NA	NA		Overlap (VC_2/VC_8)
Lactococcus phage phi145	KM091444.1	30862	55	22	0.4	0.891	0.073	0.036	0	Siphoviridae	Skunavirus	Lactococcus sp. 936	NA	NA	5_0	Clustered
Lactococcus phage RH10	MW041636.1	30860	56	26	0.4643	0.946	0.054	0	0	Siphoviridae	Skunavirus	Lactococcus lactis subsp. cremoris SMQ-491	NA	NA	1_0	Clustered
Lactococcus phage 62601	MF448564.1	30852	53	22	0.4151	0.849	0.094	0.057	0	Siphoviridae	Skunavirus	Lactococcus lactis	NA	NA	1_0	Clustered
Lactococcus phage CHPC129	MN689514.1	30832	55	41	0.7455	0.873	0.073	0.055	0	Siphoviridae	Skunavirus	Lactococcus lactis	NA	NA	1_0	Clustered
Lactococcus phage 936 group phage PhiF0139	KP793118.1	30811	57	27	0.4737	0.93	0.035	0.035	0	Siphoviridae	Skunavirus	Lactococcus lactis	NA	NA	1_0	Clustered
Lactococcus lactis phage P113G	KC182548.1	30796	58	42	0.7241	0.759	0.138	0.103	0	Siphoviridae	Skunavirus	Lactococcus lactis	NA	NA		Overlap (VC_1/VC_2)
Lactococcus phage 4R15L	KX379667.1	30782	57	21	0.3684	0.86	0.053	0.088	0	Siphoviridae	Skunavirus	Lactococcus lactis	NA	NA	1_0	Clustered
Lactococcus lactis phage p272	KC182549.1	30778	61	45	0.7377	0.787	0.049	0.164	0	Siphoviridae	Skunavirus	Lactococcus lactis	NA	NA		Overlap (VC_1/VC_2)
Lactococcus phage FB6	MW041633.1	30766	59	25	0.4237	0.864	0.068	0.068	0	Siphoviridae	Skunavirus	Lactococcus lactis subsp. cremoris SMQ-1021	NA	NA	1_0	Clustered
Lactococcus phage 50902	KX160206.1	30745	47	20	0.4255	0.723	0.17	0.106	0	Siphoviridae	not defined	Lactococcus lactis	34	16	15_0	Clustered
Lactococcus phage CaseusJM1	KC522412.1	30692	51	21	0.4118	0.882	0.098	0.02	0	Siphoviridae	Skunavirus	Lactococcus lactis subsp. cremoris	NA	NA	1_0	Clustered
Lactococcus phage 96603	MF448572.1	30690	50	16	0.32	0.92	0.06	0.02	0	Siphoviridae	Skunavirus	Lactococcus lactis	NA	NA	1_0	Clustered
Lactococcus phage fd13	KC182545.1	30674	53	39	0.7358	0.811	0.132	0.057	0	Siphoviridae	Skunavirus	Lactococcus*	NA	NA	1_0	Clustered
Lactococcus phage 1W08F	MK301437.1	30633	52	20	0.3846	0.942	0.038	0.019	0	Siphoviridae	Skunavirus	Lactococcus lactis	NA	NA	1_0	Clustered
Lactococcus phage 62502	KX160210.1	30616	52	23	0.4423	0.692	0.192	0.115	0	Siphoviridae	not defined	Lactococcus lactis	21	16	15_0	Clustered
Lactococcus phage 936 group phage PhiG	KP793117.1	30594	58	27	0.4655	0.931	0.017	0.052	0	Siphoviridae	Skunavirus	Lactococcus lactis	NA	NA	1_0	Clustered
Lactococcus phage 936 group phage Phi13.16	KP793116.1	30577	54	24	0.4444	0.926	0.056	0.019	0	Siphoviridae	Skunavirus	Lactococcus lactis	NA	NA		Overlap (VC_2/VC_4)
Lactococcus phage 62503	KX160211.1	30556	50	22	0.44	0.76	0.14	0.1	0	Siphoviridae	not defined	Lactococcus lactis	38	16	15_0	Clustered
Lactococcus phage LP0509	MF775696.1	30547	54	32	0.5926	0.926	0.056	0.019	0	Siphoviridae	Skunavirus	Lactococcus lactis subsp. cremoris CA-49	NA	NA	10_0	Clustered
Lactococcus phage LP0604	MF775697.1	30547	54	32	0.5926	0.926	0.056	0.019	0	Siphoviridae	Skunavirus	Lactococcus lactis subsp. cremoris CA-49	NA	NA	10_0	Clustered
Lactococcus phage LP9701	MF775683.1	30545	54	31	0.5741	0.889	0.074	0.037	0	Siphoviridae	Skunavirus	Lactococcus lactis subsp. cremoris CA-49	NA	NA	10_0	Clustered
Lactococcus phage LP1011	MF775700.1	30542	56	32	0.5714	0.929	0.054	0.018	0	Siphoviridae	Skunavirus	Lactococcus lactis subsp. cremoris CA-49	NA	NA	10_0	Clustered
Lactococcus phage LP1005	MF775699.1	30541	56	32	0.5714	0.893	0.089	0.018	0	Siphoviridae	Skunavirus	Lactococcus lactis subsp. cremoris CA-49	NA	NA	10_0	Clustered
Lactococcus phage LP0109	MF775691.1	30537	54	31	0.5741	0.87	0.093	0.037	0	Siphoviridae	Skunavirus	Lactococcus lactis subsp. cremoris CA-49	NA	NA	10_0	Clustered
Lactococcus phage 936 group phage Phi114	KP793115.1	30532	53	23	0.434	0.906	0.057	0.038	0	Siphoviridae	Skunavirus	Lactococcus lactis	NA	NA		Overlap (VC_2/VC_4)
Lactococcus phage LP1110	MF775701.1	30528	55	32	0.5818	0.927	0.055	0.018	0	Siphoviridae	Skunavirus	Lactococcus lactis subsp. cremoris CA-49	62	5	10_0	Clustered
Lactococcus virus 712	DQ227763.1	30510	55	32	0.5818	0.836	0.109	0.055	0	Siphoviridae	Skunavirus	Lactococcus*	NA	NA	1_0	Clustered
Lactococcus phage LP1407	MF775702.1	30508	55	32	0.5818	0.927	0.055	0.018	0	Siphoviridae	Skunavirus	Lactococcus lactis subsp. cremoris CA-49	NA	NA	10_0	Clustered
Lactococcus phage 936 group phage Phi17	KP793114.1	30463	56	25	0.4464	0.911	0.071	0.018	0	Siphoviridae	Skunavirus	Lactococcus lactis	NA	NA	5_0	Clustered
Lactococcus phage 3R16S	KX379666.1	30446	57	24	0.4211	0.947	0.035	0.018	0	Siphoviridae	Skunavirus	Lactococcus lactis	48	5		Overlap (VC_1/VC_3)
Lactococcus phage 30804	MF448556.1	30401	56	26	0.4643	0.929	0.071	0	0	Siphoviridae	Skunavirus	Lactococcus lactis	NA	NA	1_0	Clustered
Lactococcus phage 936 group phage PhiF.17	KP793113.1	30389	56	28	0.5	0.929	0.036	0.036	0	Siphoviridae	Skunavirus	Lactococcus lactis	NA	NA	1_0	Clustered
Lactococcus phage LP0304	MF775695.1	30344	54	32	0.5926	0.926	0.056	0.019	0	Siphoviridae	Skunavirus	Lactococcus lactis subsp. cremoris CA-49	NA	NA	10_0	Clustered
Lactococcus phage LP0209	MF775693.1	30339	53	30	0.566	0.925	0.057	0.019	0	Siphoviridae	Skunavirus	Lactococcus lactis subsp. cremoris CA-49	NA	NA	10_0	Clustered
Lactococcus phage LP9206b	MF775674.1	30309	53	30	0.566	0.943	0.057	0	0	Siphoviridae	Skunavirus	Lactococcus lactis subsp. cremoris CA-49	NA	NA	10_0	Clustered
Lactococcus phage RH6	MW041639.1	30299	55	27	0.4909	0.909	0.073	0.018	0	Siphoviridae	Skunavirus	Lactococcus lactis subsp. cremoris SMQ-746	NA	NA	1_0	Clustered
Lactococcus phage LP9205b	MF775672.1	30296	53	30	0.566	0.925	0.057	0.019	0	Siphoviridae	Skunavirus	Lactococcus lactis subsp. cremoris CA-49	NA	NA	10_0	Clustered
Lactococcus phage FB10	MW041640.1	30272	55	27	0.4909	0.909	0.073	0.018	0	Siphoviridae	Skunavirus	Lactococcus lactis subsp. cremoris SMQ-746	NA	NA	1_0	Clustered
Lactococcus phage vB_Llc_bIBB14s	MG253648.1	30249	57	37	0.6491	0.93	0.07	0	0	Siphoviridae	Skunavirus	Lactococcus lactis IL1403	NA	NA		Overlap (VC_1/VC_2/VC_7)
Lactococcus phage LP1502a	MF775703.1	30247	52	32	0.6154	0.923	0.058	0.019	0	Siphoviridae	Skunavirus	Lactococcus lactis subsp. lactis Il1403	NA	NA		Overlap (VC_2/VC_10)
Lactococcus phage LP1502c	MF775705.1	30247	52	32	0.6154	0.923	0.058	0.019	0	Siphoviridae	Skunavirus	Lactococcus lactis subsp. lactis Il1403	NA	NA		Overlap (VC_2/VC_10)
Lactococcus phage 58502	KX160209.1	30238	49	21	0.4286	0.735	0.163	0.102	0	Siphoviridae	not defined	Lactococcus lactis	37	16	15_0	Clustered
Lactococcus phage LP9406	MF775681.1	30237	54	32	0.5926	0.889	0.074	0.037	0	Siphoviridae	Skunavirus	Lactococcus lactis subsp. cremoris CA-49	NA	NA	10_0	Clustered
Lactococcus phage LP0202	MF775692.1	30236	54	32	0.5926	0.907	0.056	0.037	0	Siphoviridae	Skunavirus	Lactococcus lactis subsp. cremoris CA-49	NA	NA	10_0	Clustered
Lactococcus phage LP1502b	MF775704.1	30227	52	32	0.6154	0.923	0.058	0.019	0	Siphoviridae	Skunavirus	Lactococcus lactis subsp. lactis Il1403	NA	NA		Overlap (VC_2/VC_10)
Lactococcus phage LP9801	MF775684.1	30204	55	32	0.5818	0.891	0.073	0.036	0	Siphoviridae	Skunavirus	Lactococcus lactis subsp. cremoris CA-49	NA	NA	10_0	Clustered
Lactococcus phage PLgW-1	KY888143.2	30189	56	35	0.625	0.911	0.071	0.018	0	Siphoviridae	Skunavirus	Lactococcus garvieae	NA	NA	13_0	Clustered
Lactococcus phage 936 group phage Phi129	KP793112.1	30178	54	23	0.4259	0.907	0.093	0	0	Siphoviridae	Skunavirus	Lactococcus lactis	NA	NA		Overlap (VC_2/VC_13)
Lactococcus phage 2R14S	KX346236.1	30165	58	25	0.431	0.931	0.069	0	0	Siphoviridae	Skunavirus	Lactococcus lactis subsp. lactis bv. diacetylactis	NA	NA		Overlap (VC_1/VC_3)
Lactococcus phage CHPC361	MN689517.1	30162	55	41	0.7455	0.909	0.018	0.073	0	Siphoviridae	Skunavirus	Lactococcus lactis	NA	NA	1_0	Clustered
Lactococcus phage vB_Llc_bIBB5g1	MG253647.1	30132	55	35	0.6364	0.945	0.055	0	0	Siphoviridae	Skunavirus	Lactococcus lactis IL1403	NA	NA		Overlap (VC_1/VC_2/VC_7)
Lactococcus phage 936 group phage PhiS0139	KP793134.1	30116	53	24	0.4528	0.906	0.075	0.019	0	Siphoviridae	Skunavirus	Lactococcus lactis	NA	NA	1_0	Clustered
Lactococcus phage LP0004d	MF775690.1	30104	55	32	0.5818	0.927	0.055	0.018	0	Siphoviridae	Skunavirus	Lactococcus lactis subsp. cremoris CA-49	NA	NA	10_0	Clustered
Lactococcus phage LP0004a	MF775687.1	30093	55	32	0.5818	0.927	0.055	0.018	0	Siphoviridae	Skunavirus	Lactococcus lactis subsp. cremoris CA-49	NA	NA	10_0	Clustered
Lactococcus phage LP9405a	MF775679.1	30083	53	32	0.6038	0.906	0.038	0.057	0	Siphoviridae	Skunavirus	Lactococcus lactis subsp. cremoris CA-49	NA	NA	10_0	Clustered
Lactococcus phage LP9404	MF775678.1	30072	54	32	0.5926	0.907	0.037	0.056	0	Siphoviridae	Skunavirus	Lactococcus lactis subsp. cremoris CA-49	NA	NA	10_0	Clustered
Lactococcus phage LP0004c	MF775689.1	30044	55	32	0.5818	0.927	0.055	0.018	0	Siphoviridae	Skunavirus	Lactococcus lactis subsp. cremoris CA-49	NA	NA	10_0	Clustered
Lactococcus phage 936 group phage Phi19.2	KP793111.1	29984	55	26	0.4727	0.964	0.036	0	0	Siphoviridae	Skunavirus	Lactococcus lactis	NA	NA		Overlap (VC_2/VC_4)
Lactococcus phage 11W16L	KX346246.1	29964	52	22	0.4231	0.962	0.038	0	0	Siphoviridae	Skunavirus	Lactococcus lactis subsp. cremoris	NA	NA		Overlap (VC_2/VC_4)
Lactococcus phage LP8511	MF775669.1	29953	52	30	0.5769	0.942	0.038	0.019	0	Siphoviridae	Skunavirus	Lactococcus lactis subsp. cremoris CA-49	NA	NA	10_0	Clustered
Lactococcus phage 13W11L	KX379671.1	29952	53	21	0.3962	0.962	0.038	0	0	Siphoviridae	Skunavirus	Lactococcus lactis	NA	NA		Overlap (VC_2/VC_4)
Lactococcus phage CHPC964	MN689524.1	29925	56	42	0.75	0.929	0.054	0.018	0	Siphoviridae	Skunavirus	Lactococcus lactis	NA	NA	1_0	Clustered
Lactococcus phage LP0212	MF775694.1	29916	52	30	0.5769	0.923	0.058	0.019	0	Siphoviridae	Skunavirus	Lactococcus lactis subsp. cremoris CA-49	62	5	10_0	Clustered
Lactococcus phage vB_Llc_bIBBF14	MF346933.1	29837	56	37	0.6607	0.929	0.071	0	0	Siphoviridae	Skunavirus	Lactococcus lactis IL1403	NA	NA		Overlap (VC_1/VC_2/VC_7)
Lactococcus phage vB_Llc_bIBB24tp1	MG253649.1	29736	55	36	0.6545	0.927	0.055	0	0	Siphoviridae	Skunavirus	Lactococcus lactis IL1403	NA	NA		Overlap (VC_1/VC_2/VC_7)
Lactococcus phage GL7	MW041638.1	29705	60	28	0.4667	0.917	0.067	0.017	0	Siphoviridae	Skunavirus	Lactococcus lactis subsp. cremoris SMQ-747	NA	NA	1_0	Clustered
Lactococcus phage LP9908	MF775686.1	29668	53	31	0.5849	0.925	0.057	0.019	0	Siphoviridae	Skunavirus	Lactococcus lactis subsp. cremoris CA-49	61	5	10_0	Clustered
Lactococcus phage vB_Llc_bIBBEg1	MG253651.1	29659	54	35	0.6481	0.944	0.037	0	0	Siphoviridae	Skunavirus	Lactococcus lactis IL1403	NA	NA		Overlap (VC_1/VC_2/VC_7)
Lactococcus phage CHPC52	MN689519.1	29652	54	41	0.7593	0.889	0.056	0.056	0	Siphoviridae	Skunavirus	Lactococcus lactis	NA	NA	1_0	Clustered
Lactococcus phage P680	KC182551.1	29631	49	38	0.7755	0.898	0	0.102	0	Siphoviridae	Skunavirus	Lactococcus*	NA	NA	1_0	Clustered
Lactococcus phage LP9903	MF775685.1	29557	54	32	0.5926	0.889	0.074	0.037	0	Siphoviridae	Skunavirus	Lactococcus lactis subsp. cremoris CA-49	NA	NA	10_0	Clustered
Lactococcus phage LP9210	MF775677.1	29525	52	30	0.5769	0.942	0.058	0	0	Siphoviridae	Skunavirus	Lactococcus lactis subsp. cremoris CA-49	NA	NA	10_0	Clustered
Lactococcus phage i0139	KX379665.1	29513	52	20	0.3846	0.942	0.058	0	0	Siphoviridae	Skunavirus	Lactococcus lactis	NA	NA		Overlap (VC_2/VC_13)
Lactococcus virus CB14	FJ848883.1	29459	52	37	0.7115	0.942	0.038	0.019	0	Siphoviridae	Skunavirus	Lactococcus lactis SMQ-404	17	5	1_0	Clustered
Lactococcus phage vB_Llc_bIBBF12	MG253652.1	29454	55	36	0.6545	0.945	0.055	0	0	Siphoviridae	Skunavirus	Lactococcus lactis IL1403	NA	NA		Overlap (VC_1/VC_2/VC_7)
Lactococcus phage vB_Llc_bIBB77s	MG253650.1	29423	54	36	0.6667	0.926	0.074	0	0	Siphoviridae	Skunavirus	Lactococcus lactis IL1403	NA	NA		Overlap (VC_1/VC_2/VC_7)
Lactococcus phage 936 group phage Phi43	KP793110.1	29416	54	24	0.4444	0.926	0.074	0	0	Siphoviridae	Skunavirus	Lactococcus lactis	NA	NA		Overlap (VC_2/VC_13)
Lactococcus phage vB_Llc_bIBBF13	MG253653.1	29374	53	35	0.6604	0.925	0.075	0	0	Siphoviridae	Skunavirus	Lactococcus lactis IL1403	NA	NA		Overlap (VC_1/VC_2/VC_7)
Lactococcus phage PLgY-16	KY926698.2	29342	55	35	0.6364	0.909	0.055	0.036	0	Siphoviridae	Skunavirus	Lactococcus garvieae	NA	NA	13_0	Clustered
Lactococcus phage CHPC959	MN689523.1	29340	59	47	0.7966	0.881	0.068	0.034	0	Siphoviridae	Skunavirus	Lactococcus lactis	NA	NA	1_0	Clustered
Lactococcus phage CB14a	MG309717.1	29339	52	37	0.7115	0.942	0.038	0.019	0	Siphoviridae	Skunavirus	Lactococcus lactis subsp. cremoris SMQ-404	NA	NA	1_0	Clustered
Lactococcus phage CB14b	MG309718.1	29339	52	37	0.7115	0.942	0.038	0.019	0	Siphoviridae	Skunavirus	Lactococcus lactis subsp. cremoris SMQ-404	NA	NA	1_0	Clustered
Lactococcus phage 96401	MF448570.1	29306	54	22	0.4074	0.889	0.074	0.037	0	Siphoviridae	Skunavirus	Lactococcus lactis	NA	NA	1_0	Clustered
Lactococcus virus Bibb29	EU221285.1	29305	54	35	0.6481	0.944	0.056	0	0	Siphoviridae	Skunavirus	Lactococcus*	NA	NA		Overlap (VC_1/VC_2/VC_7)
Lactococcus phage LP9405b	MF775680.1	29294	52	31	0.5962	0.923	0.058	0.019	0	Siphoviridae	Skunavirus	Lactococcus lactis subsp. cremoris CA-49	NA	NA	10_0	Clustered
Lactococcus phage LP9206c	MF775675.1	29291	53	32	0.6038	0.849	0.075	0.075	0	Siphoviridae	Skunavirus	Lactococcus lactis subsp. cremoris CA-49	NA	NA	10_0	Clustered
Lactococcus phage PLgY-30	KY926699.2	29284	55	35	0.6364	0.909	0.055	0.036	0	Siphoviridae	Skunavirus	Lactococcus garvieae	NA	NA	13_0	Clustered
Lactococcus lactis phage 645	KC182543.1	29247	51	39	0.7647	0.784	0.137	0.078	0	Siphoviridae	Skunavirus	Lactococcus lactis	22	5		Overlap (VC_1/VC_2)
Lactococcus phage CHPC781	MN689520.1	29218	56	38	0.6786	0.911	0.071	0.018	0	Siphoviridae	Skunavirus	Lactococcus lactis	NA	NA	1_0	Clustered
Lactococcus phage LP9207	MF775676.1	29203	54	32	0.5926	0.87	0.056	0.074	0	Siphoviridae	Skunavirus	Lactococcus lactis subsp. cremoris CA-49	NA	NA	10_0	Clustered
Lactococcus phage GP14	MW041634.1	29200	55	28	0.5091	0.891	0.055	0.055	0	Siphoviridae	Skunavirus	Lactococcus lactis subsp. cremoris SMQ-999	NA	NA	1_0	Clustered
Lactococcus phage GP15	MW041635.1	29166	55	28	0.5091	0.891	0.055	0.055	0	Siphoviridae	Skunavirus	Lactococcus lactis subsp. cremoris SMQ-999	NA	NA	1_0	Clustered
Lactococcus phage LP9104	MF775670.1	29157	52	31	0.5962	0.942	0.058	0	0	Siphoviridae	Skunavirus	Lactococcus lactis subsp. cremoris CA-49	NA	NA	10_0	Clustered
Lactococcus phage GP13	MW041637.1	29126	55	29	0.5273	0.945	0.055	0	0	Siphoviridae	Skunavirus	Lactococcus lactis subsp. cremoris SMQ-1420	NA	NA	1_0	Clustered
Lactococcus phage LP9205a	MF775671.1	29098	51	30	0.5882	0.922	0.059	0.02	0	Siphoviridae	Skunavirus	Lactococcus lactis subsp. cremoris CA-49	NA	NA	10_0	Clustered
Lactococcus phage LP9206a	MF775673.1	29097	52	31	0.5962	0.923	0.058	0.019	0	Siphoviridae	Skunavirus	Lactococcus lactis subsp. cremoris CA-49	NA	NA	10_0	Clustered
Lactococcus phage P1532	MN552148.1	29075	46	31	0.6739	0.913	0.065	0.022	0	Siphoviridae	Skunavirus	Lactococcus lactis	NA	NA		Outlier
Lactococcus phage 936 group phage PhiC0139	KP793109.1	29032	53	31	0.5849	0.943	0.019	0.038	0	Siphoviridae	Skunavirus	Lactococcus lactis	NA	NA	1_0	Clustered
Lactococcus phage 936 group phage Phi5.12	KP793108.1	29026	53	23	0.434	0.943	0.038	0.019	0	Siphoviridae	Skunavirus	Lactococcus lactis	NA	NA	1_0	Clustered
Lactococcus phage 936 group phage PhiLj	KP793133.1	28983	49	20	0.4082	0.918	0.061	0.02	0	Siphoviridae	Skunavirus	Lactococcus lactis	NA	NA		Overlap (VC_2/VC_5)
Lactococcus phage FB3	MW041632.1	28969	56	27	0.4821	0.875	0.071	0.054	0	Siphoviridae	Skunavirus	Lactococcus lactis subsp. cremoris SMQ-1021	NA	NA	1_0	Clustered
Lactococcus phage 66901	MF448567.1	28917	46	15	0.3261	0.913	0.043	0.043	0	Siphoviridae	Skunavirus	Lactococcus lactis	NA	NA	1_0	Clustered
Lactococcus phage 936 group phage PhiA1127	KP793106.1	28873	52	22	0.4231	0.885	0.096	0.019	0	Siphoviridae	Skunavirus	Lactococcus lactis	NA	NA		Overlap (VC_2/VC_5)
Lactococcus phage 936 group phage PhiD.18	KP793107.1	28833	53	31	0.5849	0.906	0.094	0	0	Siphoviridae	Skunavirus	Lactococcus lactis	NA	NA		Overlap (VC_2/VC_13)
Lactococcus phage 936 group phage Phi19.3	KP793105.1	28811	52	24	0.4615	0.942	0.058	0	0	Siphoviridae	Skunavirus	Lactococcus lactis	NA	NA		Overlap (VC_2/VC_4)
Lactococcus phage 936 group phage PhiB1127	KP793104.1	28785	53	23	0.434	0.906	0.057	0.038	0	Siphoviridae	Skunavirus	Lactococcus lactis	NA	NA	1_0	Clustered
Lactococcus phage 936 group phage Phi4	KP793101.1	28764	51	21	0.4118	0.902	0.059	0.039	0	Siphoviridae	Skunavirus	Lactococcus lactis	NA	NA		Overlap (VC_2/VC_5)
Lactococcus phage AV09	MK301439.1	28732	51	22	0.4314	0.922	0.078	0	0	Siphoviridae	Skunavirus	Lactococcus lactis	NA	NA		Overlap (VC_2/VC_5)
Lactococcus phage 16802	MF448555.1	28721	47	17	0.3617	0.936	0.043	0.021	0	Siphoviridae	Skunavirus	Lactococcus lactis	NA	NA	1_0	Clustered
Lactococcus phage jm3	KC182547.1	28674	52	42	0.8077	0.904	0.077	0.019	0	Siphoviridae	Skunavirus	Lactococcus*	NA	NA	1_0	Clustered
Lactococcus virus CB19	FJ848884.1	28643	51	35	0.6863	0.941	0.039	0.02	0	Siphoviridae	Skunavirus	Lactococcus lactis SMQ-404	NA	NA	1_0	Clustered
Lactococcus virus CB20	FJ848885.1	28625	51	35	0.6863	0.941	0.039	0.02	0	Siphoviridae	Skunavirus	Lactococcus lactis SMQ-404	NA	NA	1_0	Clustered
Lactococcus virus P008	DQ054536.1	28538	58	42	0.7241	0.897	0.069	0.034	0	Siphoviridae	Skunavirus	Lactococcus*	5	5	1_0	Clustered
Lactococcus phage SK1833	KF676640.1	28452	53	46	0.8679	0.925	0.038	0.019	0	Siphoviridae	Skunavirus	Lactococcus lactis	NA	NA		Overlap (VC_2/VC_12)
Lactococcus phage sk1	NC_001835.1	28451	56	49	0.875	0.911	0.054	0.018	0	Siphoviridae	Skunavirus	Lactococcus lactis	81	5		Overlap (VC_2/VC_12)
Lactococcus phage 936 group phage Phi19	KP793103.1	28437	50	29	0.58	0.92	0.06	0.02	0	Siphoviridae	Skunavirus	Lactococcus lactis	29	5		Overlap (VC_2/VC_5)
Lactococcus phage P656	MN552149.1	28396	47	33	0.7021	0.936	0.043	0.021	0	Siphoviridae	Skunavirus	Lactococcus lactis	NA	NA	1_0	Clustered
Lactococcus phage 936 group phage PhiA.16	KP793102.1	28349	49	27	0.551	0.939	0.061	0	0	Siphoviridae	Skunavirus	Lactococcus lactis	NA	NA		Overlap (VC_2/VC_5)
Lactococcus virus Sl4	FJ848881.1	28144	52	36	0.6923	0.923	0.058	0.019	0	Siphoviridae	Skunavirus	Lactococcus lactis SMQ-404	NA	NA	1_0	Clustered
Lactococcus phage 38503	MF448558.1	27948	54	24	0.4444	0.907	0.093	0	0	Siphoviridae	Skunavirus	Lactococcus lactis	NA	NA		Outlier
Lactococcus phage R3.4	KY554760.1	27704	49	28	0.5714	0.878	0.082	0.041	0	Siphoviridae	Skunavirus	Lactococcus lactis	NA	NA	1_0	Clustered
Lactococcus phage CHPC362	MN689518.1	27642	45	33	0.7333	0.933	0.044	0.022	0	Siphoviridae	Skunavirus	Lactococcus lactis	NA	NA	1_0	Clustered
Lactococcus virus P2	GQ979703.1	27595	49	25	0.5102	0.939	0.061	0	0	Siphoviridae	Skunavirus	Lactococcus lactis subsp. cremoris MG1363	NA	NA		Overlap (VC_2/VC_12)
Lactococcus virus jj50	DQ227764.1	27453	49	32	0.6531	0.816	0.143	0.02	0.02	Siphoviridae	Skunavirus	Lactococcus*	NA	NA		Overlap (VC_2/VC_12)
Lactococcus phage 936	KC182544.1	27302	49	36	0.7347	0.878	0.061	0.061	0	Siphoviridae	Skunavirus	Lactococcus*	NA	NA	1_0	Clustered
Lactococcus phage R31	KY554761.1	27203	51	24	0.4706	0.882	0.098	0.02	0	Siphoviridae	Skunavirus	Lactococcus lactis	54	5		Outlier
Lactococcus phage 96403	MF448571.1	26874	47	19	0.4043	0.936	0.043	0.021	0	Siphoviridae	Skunavirus	Lactococcus lactis	NA	NA	1_0	Clustered
Lactococcus phage Q54	DQ490056.1	26537	47	32	0.6809	0.851	0.106	0	0	Siphoviridae	not defined	Lactococcus lactis SMQ-562	11	8	27_0	Clustered
Lactococcus phage Nocturne116	MW791312.1	25554	52	39	0.75	0.923	0.038	0.019	0.019	Siphoviridae	not defined	Lactococcus lactis	79	36	27_0	Clustered
Lactococcus phage CHPC965	MN689525.1	25327	47	33	0.7021	0.872	0.085	0.043	0	Siphoviridae	Skunavirus	Lactococcus lactis	NA	NA	1_0	Clustered
Lactococcus phage GE1	KT339177.1	24847	48	38	0.7917	0.896	0.062	0.042	0	Siphoviridae	not defined	Lactococcus garvieae INS1	30	18		Outlier
Lactococcus phage CHPC972	MN689528.1	23281	40	27	0.675	0.925	0.075	0	0	Siphoviridae	Ceduovirus	Lactococcus lactis	NA	NA	14_0	Clustered
Lactococcus phage D4412	KX373686.1	22884	40	27	0.675	0.9	0.1	0	0	Siphoviridae	Ceduovirus	Lactococcus lactis DGCC7271	47	26	14_0	Clustered
Lactococcus phage D4410	KX373685.1	22825	40	27	0.675	0.875	0.125	0	0	Siphoviridae	Ceduovirus	Lactococcus lactis DGCC7271	NA	NA	14_0	Clustered
Lactococcus phage vB_Llc_bIBBAm4	MH779523.1	22703	38	24	0.6316	0.895	0.105	0	0	Siphoviridae	Ceduovirus	Lactococcus*	NA	NA	14_0	Clustered
Lactococcus phage 05802	MF443126.1	22434	38	12	0.3158	0.921	0.079	0	0	Siphoviridae	Ceduovirus	Lactococcus lactis	NA	NA	14_0	Clustered
Lactococcus phage CHPC1020	MN689505.1	22410	36	29	0.8056	0.861	0.083	0.056	0	Siphoviridae	Ceduovirus	Lactococcus lactis	73	26	14_0	Clustered
Lactococcus phage CHPC967	MN689527.1	22405	41	29	0.7073	0.878	0.122	0	0	Siphoviridae	Ceduovirus	Lactococcus lactis	NA	NA	14_0	Clustered
Lactococcus phage M6654	KX373692.1	22350	39	26	0.6667	0.846	0.128	0.026	0	Siphoviridae	Ceduovirus	Lactococcus lactis DGCC11032	NA	NA	14_0	Clustered
Lactococcus phage CHPC973	MN689529.1	22306	36	24	0.6667	0.861	0.111	0.028	0	Siphoviridae	Ceduovirus	Lactococcus lactis	78	26	14_0	Clustered
Lactococcus phage M6202	KX373690.1	22251	38	25	0.6579	0.842	0.132	0.026	0	Siphoviridae	Ceduovirus	Lactococcus lactis DGCC11032	NA	NA	14_0	Clustered
Lactococcus phage 50102	MF443125.1	22242	38	12	0.3158	0.842	0.079	0.079	0	Siphoviridae	Ceduovirus	Lactococcus lactis	NA	NA	14_0	Clustered
Lactococcus phage M5938	KX373687.1	22240	38	25	0.6579	0.868	0.105	0.026	0	Siphoviridae	Ceduovirus	Lactococcus lactis DGCC7271	NA	NA	14_0	Clustered
Lactococcus phage vB_Llc_bIBBp6/4	MH779527.1	22220	39	25	0.641	0.897	0.077	0.026	0	Siphoviridae	Ceduovirus	Lactococcus lactis	NA	NA	14_0	Clustered
Lactococcus virus bIL67	L33769.1	22195	37	29	0.7838	0.919	0.054	0	0	Siphoviridae	Ceduovirus	Lactococcus	NA	NA	14_0	Clustered
Lactococcus phage 62606	MF443123.1	22185	37	13	0.3514	0.892	0.081	0.027	0	Siphoviridae	Ceduovirus	Lactococcus lactis	NA	NA	14_0	Clustered
Lactococcus phage M6165	KX373689.1	22179	37	24	0.6486	0.838	0.135	0.027	0	Siphoviridae	Ceduovirus	Lactococcus lactis DGCC11032	NA	NA	14_0	Clustered
Lactococcus phage c2	NC_001706.1	22172	39	24	0.6154	0.872	0.077	0	0	Siphoviridae	Ceduovirus	Lactococcus lactis	80	26	14_0	Clustered
Lactococcus phage M6653	KX373691.1	22157	38	25	0.6579	0.842	0.132	0.026	0	Siphoviridae	Ceduovirus	Lactococcus lactis DGCC11032	NA	NA	14_0	Clustered
Lactococcus phage CHPC122	MN689512.1	22109	41	30	0.7317	0.902	0.073	0.024	0	Siphoviridae	Ceduovirus	Lactococcus lactis	NA	NA	14_0	Clustered
Lactococcus phage PC_B1	MN689531.1	22099	36	29	0.8056	0.861	0.139	0	0	Siphoviridae	Ceduovirus	Lactococcus lactis	NA	NA	14_0	Clustered
Lactococcus phage 37203	MF443121.1	22029	38	12	0.3158	0.763	0.158	0.079	0	Siphoviridae	Ceduovirus	Lactococcus lactis	NA	NA	14_0	Clustered
Lactococcus phage CHPC134	MN689515.1	21987	38	26	0.6842	0.895	0.105	0	0	Siphoviridae	Ceduovirus	Lactococcus lactis	NA	NA	14_0	Clustered
Lactococcus phage PC_B3	MN689532.1	21987	38	27	0.7105	0.868	0.132	0	0	Siphoviridae	Ceduovirus	Lactococcus lactis	NA	NA	14_0	Clustered
Lactococcus phage 62402	MF443119.1	21980	37	13	0.3514	0.892	0.081	0.027	0	Siphoviridae	Ceduovirus	Lactococcus lactis	NA	NA	14_0	Clustered
Lactococcus phage vB_Llc_bIBBL81	MH779526.1	21915	38	24	0.6316	0.868	0.105	0.026	0	Siphoviridae	Ceduovirus	Lactococcus*	NA	NA	14_0	Clustered
Lactococcus phage vB_Llc_bIBBD4	MH779524.1	21907	38	24	0.6316	0.868	0.105	0.026	0	Siphoviridae	Ceduovirus	Lactococcus lactis	64	26	14_0	Clustered
Lactococcus phage vB_Llc_bIBBA3	MH779522.1	21906	39	26	0.6667	0.897	0.077	0.026	0	Siphoviridae	Ceduovirus	Lactococcus lactis	NA	NA	14_0	Clustered
Lactococcus phage 74001	MF443122.1	21879	38	12	0.3158	0.789	0.158	0.053	0	Siphoviridae	Ceduovirus	Lactococcus lactis	60	26	14_0	Clustered
Lactococcus phage CHPC116	MN689507.1	21869	37	23	0.6216	0.865	0.108	0.027	0	Siphoviridae	Ceduovirus	Lactococcus lactis	NA	NA	14_0	Clustered
Lactococcus phage vB_Llc_bIBB94p4	MH779521.1	21834	38	24	0.6316	0.842	0.132	0.026	0	Siphoviridae	Ceduovirus	Lactococcus lactis	NA	NA	14_0	Clustered
Lactococcus phage 20R03M	MK301442.1	21750	33	10	0.303	0.909	0.061	0.03	0	Siphoviridae	Ceduovirus	Lactococcus lactis	65	26	14_0	Clustered
Lactococcus phage vB_Llc_bIBBE1	MH779525.1	21749	37	23	0.6216	0.865	0.081	0.054	0	Siphoviridae	Ceduovirus	Lactococcus lactis	NA	NA	14_0	Clustered
Lactococcus phage CHPC1170	MN689508.1	21746	40	32	0.8	0.875	0.125	0	0	Siphoviridae	Ceduovirus	Lactococcus lactis	74	26	14_0	Clustered
Lactococcus phage vB_Llc_bIBB27	MH779520.1	21713	37	23	0.6216	0.865	0.108	0.027	0	Siphoviridae	Ceduovirus	Lactococcus*	63	26	14_0	Clustered
Lactococcus phage vB_LLc_bIBB14	MH779519.1	21710	37	21	0.5676	0.865	0.135	0	0	Siphoviridae	Ceduovirus	Lactococcus*	NA	NA	14_0	Clustered
Lactococcus phage 62403	MF443120.1	21704	37	13	0.3514	0.865	0.108	0.027	0	Siphoviridae	Ceduovirus	Lactococcus lactis	NA	NA	14_0	Clustered
Lactococcus phage M6162	KX373688.1	21697	38	25	0.6579	0.816	0.132	0.053	0	Siphoviridae	Ceduovirus	Lactococcus lactis DGCC11032	NA	NA	14_0	Clustered
Lactococcus phage CW09	MK301443.1	21677	34	10	0.2941	0.853	0.118	0.029	0	Siphoviridae	Ceduovirus	Lactococcus lactis	65	26	14_0	Clustered
Lactococcus phage PC_S1	MN689533.1	21629	36	25	0.6944	0.889	0.111	0	0	Siphoviridae	Ceduovirus	Lactococcus lactis	NA	NA	14_0	Clustered
Lactococcus phage 50504	MF443124.1	21562	37	13	0.3514	0.892	0.081	0.027	0	Siphoviridae	Ceduovirus	Lactococcus lactis	NA	NA	14_0	Clustered
Lactococcus phage vB_Llc_bIBB12	MH779518.1	21458	36	22	0.6111	0.889	0.111	0	0	Siphoviridae	Ceduovirus	Lactococcus*	NA	NA	14_0	Clustered
Lactococcus phage CHPC1161	MN689506.1	21344	33	25	0.7576	0.879	0.121	0	0	Siphoviridae	Ceduovirus	Lactococcus lactis	NA	NA	14_0	Clustered
Lactococcus phage 5205F	MN689504.1	21214	35	24	0.6857	0.914	0.086	0	0	Siphoviridae	Ceduovirus	Lactococcus lactis	NA	NA	14_0	Clustered
Lactococcus phage 5171F	MN689503.1	21078	37	24	0.6486	0.919	0.054	0.027	0	Siphoviridae	Ceduovirus	Lactococcus lactis	NA	NA	14_0	Clustered
Lactococcus phage vB_LacS_15	MN337887.1	21006	34	17	0.5	0.912	0.088	0	0	Siphoviridae	Ceduovirus	Lactococcus lactis subsp. cremoris Mo9	NA	NA	14_0	Clustered
Lactococcus phage CHPC1182	MN689510.1	20751	34	24	0.7059	0.853	0.147	0	0	Siphoviridae	Ceduovirus	Lactococcus lactis	NA	NA	14_0	Clustered
Lactococcus phage CHPC1183	MN689511.1	20030	40	27	0.675	0.95	0.025	0.025	0	Siphoviridae	Ceduovirus	Lactococcus lactis	NA	NA	14_0	Clustered
Lactococcus phage asccphi28	EU438902.1	18762	28	18	0.6429	1	0	0	0	Podoviridae	not defined	Lactococcus lactis	15	12		Singleton
